# Supplementary material for: Genetic background of adaptation of Crimean-Congo haemorrhagic fever virus to the different tick hosts
Source: PLoS One. 2024 Apr 25;19(4):e0302224. doi: 10.1371/journal.pone.0302224 (PMC11045102; doi:10.1371/journal.pone.0302224)
Supplement: S1 Table — (XLSX) [file pone.0302224.s001.xlsx]

## Sheet: Sheet1
Supplementary Table S1 - The strain name, accession number, origin, isolation host and collection date of polyprotein-coding region of each CCHFV isolates used in this study.
	SEQUENCES	STRAIN	HOST	COUNTRY	COLLECTION DATE
S segment	DQ076415.1	SPU128/81/7	Hyalomma spp.	Uganda	1981
	KF793333.1	Daral 2012	Hyalomma spp.	Mali	2012
	KU707899.1	CJH	Hyalomma anatolicum	Iran	2015
	KY484036.1	IbAr10200	Hyalomma excavatum	Nigeria	1996
	KY484037.1	JD-206	Hyalomma anatolicum	Pakistan	1965
	AF481799.1	Uzbek/TI10145	Hyalomma asiaticum	Uzbekistan	1985
	MG659724.1	WJQ16206	Hyalomma asiaticum	China	2017
	MG659727.1	FK16116	Hyalomma asiaticum	China	2017
	MH688497.1	YL16204	Hyalomma asiaticum	China	2016
	KU707898.1	CHH	Hyalomma dromedarii	Iran	2015
	KU707900.1	GRH	Hyalomma dromedarii	Iran	2015
	MF547415.1	Caceres 2014	Hyalomma lusitanicum	Spain	2014
	AY277672.1	ROS/TI28044	Hyalomma marginatum	Russia	2000
	KR814833.1	59-TK-2012	Hyalomma marginatum	Russia	2012
	KR814834.1	128-TK-2012	Hyalomma marginatum	Russia	2012
	KY484031.1	HY-13	Hyalomma marginatum	China	1968
	KY484044.1	SPU 128/81	Hyalomma marginatum	Uganda	1981
	DQ211641.1	ArD39554	Hyalomma rufipes	Mauritania	1984
	MF511219.1	SPUD8_81_7_813051_S	Hyalomma rufipes	South Africa	1981
	DQ211639.1	ArD8194	Hyalomma truncatum	Senegal	1969
	KY484027.1	DAK8194	Hyalomma truncatum	Senegal	1969
	DQ211638.1	AP92	Rhipicephalus bursa	Greece	1975
	MG516211.1	Pentalofos-Greece-2015	Rhipicephalus bursa	Greece	2015
	U04958.1	AP92	Rhipicephalus bursa	Greece	1994
M segment	DQ157174.1	SPU128/81/7	Hyalomma spp.	South Africa	1981
	KY484038.1	JD-206	Hyalomma anatolicum	Pakistan	1965
	MG659726.1	FK16116	Hyalomma asiaticum	China	2017
	MG659723.1	WJQ16206	Hyalomma asiaticum	China	2017
	MH688498.1	YL16204	Hyalomma asiaticum	China	2016
	NC_005300.2	IbAr10201	Hyalomma excavatum	Nigeria	1996
	KY484035.1	IbAr10200	Hyalomma excavatum	Nigeria	1996
	AF467768.2	IbAr10200	Hyalomma excavatum	Nigeria	2002
	MF547416.1	Caceres 2014	Hyalomma lusitanicum	Spain	2014
	KY484045.1	SPU 128/81	Hyalomma marginatum	Uganda	1981
	KY484032.1	HY-13	Hyalomma marginatum	China	1968
	AY900145.1	Hy13	Hyalomma marginatum	China	2005
	AY900141.1	SPU128/84	Hyalomma marginatum	South Africa	2005
	AY179961.1	VLG/TI29414	Hyalomma marginatum	Russia	2000
	DQ211628.1	ArD39554	Hyalomma rufipes	Mauritania	1984
	MF511236.1	SPUD8_81_7_813051_M	Hyalomma rufipes	South Africa	1981
	KF793334.1	Daral 2012	Hyalomma spp.	Mali	2012
	KY484026.1	DAK8194	Hyalomma truncatum	Senegal	1969
	DQ211626.1	ArD8194	Hyalomma truncatum	Senegal	1969
	MG516212.1	Pentalofos-Greece-2015	Rhipicephalus bursa	Greece	2015
	DQ211625.1	AP92	Rhipicephalus bursa	Greece	1975
	EF189752.1	Kelkit/Turkiye-RB2/2005	Rhipicephalus bursa	Turkiye	2005
	EF189751.1	Kelkit/Turkiye-RB1/2005	Rhipicephalus bursa	Turkiye	2005
L segment	KY484039.1	JD-206	Hyalomma anatolicum	Pakistan	1965
	MG659725.1	FK16116	Hyalomma asiaticum	China	2017
	MG659722.1	WJQ16206	Hyalomma asiaticum	China	2017
	MH688499.1	YL16204	Hyalomma asiaticum	China	2016
	KY484034.1	IbAr10200	Hyalomma excavatum	Nigeria	1996
	AY389508.2	IbAr10200	Hyalomma excavatum	Nigeria	1966
	NC_005301.3	IbAr10200	Hyalomma excavatum	Nigeria	1966
	AY422209.2	IbAr10200	Hyalomma excavatum	Nigeria	1966
	AY389361.2	IbAr10200	Hyalomma excavatum	Nigeria	1966
	AY947891.1	IbAr10200	Hyalomma excavatum	Nigeria	1966
	MF547417.1	Caceres 2014	Hyalomma lusitanicum	Spain	2014
	KY484043.1	SPU 128/81	Hyalomma marginatum	Uganda	1981
	KY484033.1	HY-13	Hyalomma marginatum	China	1968
	DQ211615.1	ArD39554	Hyalomma rufipes	Mauritania	1984
	MF511202.1	SPUD8_81_7_813051_L	Hyalomma rufipes	South Africa	1981
	KY484025.1	DAK8194	Hyalomma truncatum	Senegal	1969
	DQ211613.1	ArD8194	Hyalomma truncatum	Senegal	1969
	MG516213.1	Pentalofos-Greece-2015	Rhipicephalus bursa	Greece	2015
	DQ211612.1	AP92	Rhipicephalus bursa	Greece	1975
	KY963542.1	ET35	Rhipicephalus bursa	Turkiye	2016
	KY963541.1	ET37	Rhipicephalus bursa	Turkiye	2016
	KY963540.1	ET36	Rhipicephalus bursa	Turkiye	2016
	KY963543.1	KM6	Rhipicephalus sanguineus	Turkiye	2015
