# Supplementary material for: Genetic background of adaptation of Crimean-Congo haemorrhagic fever virus to the different tick hosts
Source: PLoS One. 2024 Apr 25;19(4):e0302224. doi: 10.1371/journal.pone.0302224 (PMC11045102; doi:10.1371/journal.pone.0302224)
Supplement: S2 Table — Significant values on the 95% confidence limit between strains isolated from two tick hosts are marked in bold (p<0.05). (XLSX) [file pone.0302224.s002.xlsx]

## Sheet: Table 1 (A,B,C)
Supplementary Table S2 - Nucleotide composition analysis of S, M, and L segments of CCHFV isolated from Hyalomma and Rhipicephalus species (%). Significant values on the 95% confidence limit between strains isolated from two tick hosts are marked in bold (p<0.05).
SEQUENCES	HOST	COUNTRY		A%	C%	U%	G%	A3%	U3%	G3%	C3%	AU%	GC%	GC1%	GC2%	GC12%	AU3%	GC3%
DQ076415.1	Hyalomma spp.	Uganda	S segment	30.23	22.29	22.36	25.12	20.5	25.26	26.29	27.95	52.59	47.41	50.1	37.89	44	45.76	54.24
KF793333.1	Hyalomma spp.	Mali		30.71	22.77	22.22	24.29	22.15	25.05	23.6	29.19	52.93	47.07	50.31	38.1	44.2	47.2	52.8
KU707899.1	H.anatolicum	Iran		30.99	21.6	23.4	24.02	22.57	27.54	23.4	26.5	54.38	45.62	49.28	37.68	43.48	50.1	49.9
KY484036.1	H.excavatum	Nigeria		30.5	22.43	22.57	24.5	21.33	25.88	24.43	28.36	53.07	46.93	49.9	38.1	44	47.2	52.8
KY484037.1	H.anatolicum	Pakistan		30.23	22.22	22.98	24.57	20.7	25.88	25.05	28.36	53.21	46.79	49.28	37.68	43.48	46.58	53.42
AF481799.1	H.asiaticum	Uzbekistan		30.78	22.57	22.02	24.64	22.36	23.4	24.84	29.4	52.8	47.2	49.69	37.68	43.69	45.76	54.24
MG659724.1	H.asiaticum	China		30.16	22.15	22.98	24.71	20.5	26.09	25.26	28.16	53.14	46.86	49.28	37.89	43.58	46.58	53.42
MG659727.1	H.asiaticum	China		30.02	22.5	22.64	24.84	20.08	25.05	25.67	29.19	52.66	47.34	49.28	37.89	43.58	45.13	54.87
MH688497.1	H.asiaticum	China		30.64	22.15	22.64	24.57	22.15	25.26	24.64	27.95	53.28	46.72	49.48	38.1	43.79	47.41	52.59
KU707898.1	H.dromedarii	Iran		30.43	22.22	22.91	24.43	21.33	25.88	24.43	28.36	53.35	46.65	49.28	37.89	43.58	47.2	52.8
KU707900.1	H.dromedarii	Iran		30.57	22.22	22.98	24.22	21.95	25.88	23.81	28.36	53.55	46.45	49.28	37.89	43.58	47.83	52.17
MF547415.1	H. lusitanicum	Spain		30.57	22.77	22.08	24.57	21.74	24.64	24.43	29.19	52.66	47.34	50.31	38.1	44.2	46.38	53.62
AY277672.1	H.marginatum	Russia		30.37	22.71	22.36	24.57	20.91	24.84	25.26	28.99	52.73	47.27	49.9	37.68	43.79	45.76	54.24
KR814833.1	H.marginatum	Russia		30.09	23.81	21.12	24.98	20.5	21.12	26.5	31.88	51.21	48.79	50.31	37.68	44	41.61	58.39
KR814834.1	H.marginatum	Russia		30.09	23.81	21.12	24.98	20.5	21.12	26.5	31.88	51.21	48.79	50.31	37.68	44	41.61	58.39
KY484031.1	H.marginatum	China		31.19	22.71	21.74	24.36	23.6	22.77	24.02	29.61	52.93	47.07	50.1	37.47	43.79	46.38	53.62
KY484044.1	H.marginatum	Uganda		30.23	22.29	22.29	25.19	20.5	25.26	26.29	27.95	52.52	47.48	50.1	38.1	44.1	45.76	54.24
DQ211641.1	H.rufipes	Mauritania		30.71	22.64	22.36	24.29	21.95	25.47	24.02	28.57	53.07	46.93	50.31	37.89	44.1	47.41	52.59
MF511219.1	H.rufipes	S. Africa		30.23	22.5	22.02	25.26	20.5	24.43	26.5	28.57	52.24	47.76	50.1	38.1	44.1	44.93	55.07
DQ211639.1	H.truncatum	Senegal		31.06	23.05	21.81	24.09	22.36	24.02	23.6	30.02	52.86	47.14	50.31	37.47	43.89	46.38	53.62
KY484027.1	H.truncatum	Senegal		31.06	23.05	21.81	24.09	22.36	24.02	23.6	30.02	52.86	47.14	50.31	37.47	43.89	46.38	53.62
Mean ± STD				30.52 ± 0.35	22.59 ± 0.51	22.30 ± 0.58	24.59 ± 0.36	21.45 ± 0.93	24.71 ± 1.53	24.86 ± 1.05	28.98 ± 1.23	52.82 ± 0.68	47.18 ± 0.68	49.87 ± 0.43	37.83 ± 0.22	43.85 ± 0.23	46.16 ± 1.82	53.84 ± 1.82
DQ211638.1	R.bursa	Greece		30.16	22.98	21.88	24.98	18.63	23.6	27.74	30.02	52.04	47.96	48.24	37.89	43.06	42.24	57.76
MG516211.1	R.bursa	Greece		29.95	23.26	21.95	24.84	19.25	22.98	26.5	31.26	51.9	48.1	48.24	38.3	43.27	42.24	57.76
U04958.1	R.bursa	Greece		30.23	22.98	21.81	24.98	18.63	23.6	27.74	30.02	52.04	47.96	48.24	37.89	43.06	42.24	57.76
Mean ± STD				30.11 ± 0.12	23.07 ± 0.13	21.88 ± 0.06	24.94 ± 0.07	18.84 ± 0.29	23.40 ± 0.29	27.33 ± 0.58	30.43 ± 0.58	51.99 ± 0.07	48.01 ± 0.07	48.24 ± 0.00	38.03 ± 0.19	43.13 ± 0.10	42.24 ± 0.00	57.76 ± 0.00
SEQUENCES	HOST	COUNTRY		A%	C%	U%	G%	A3%	U3%	G3%	C3%	AU%	GC%	GC1%	GC2%	GC12%	AU3%	GC3%
DQ157174.1	Hyalomma spp.	S. Africa	M segment	31.39	21.7	24.97	21.94	30.98	26.41	17.92	24.69	56.36	43.64	44.51	43.8	44.16	57.39	42.61
KY484038.1	H.anatolicum	Pakistan		32.06	22.44	24.15	21.36	31.92	24.48	18.23	25.37	56.2	43.8	43.54	44.25	43.9	56.4	43.6
MG659726.1	H.asiaticum	China		30.83	22.29	24.62	22.27	28.88	26.09	19.23	25.8	55.44	44.56	44.5	44.14	44.32	54.97	45.03
MG659723.1	H.asiaticum	China		30.85	22.27	24.67	22.21	28.93	25.98	19.11	25.98	55.52	44.48	44.5	43.85	44.18	54.91	45.09
MH688498.1	H.asiaticum	China		31.31	22.01	24.5	22.18	30.33	25.85	19.26	24.56	55.81	44.19	44.99	43.76	44.38	56.18	43.82
NC_005300.2	H.excavatum	Nigeria		31.55	22.02	24.65	21.78	31.39	25.82	17.63	25.16	56.2	43.8	44.57	44.04	44.31	57.21	42.79
KY484035.1	H.excavatum	Nigeria		31.53	22.06	24.67	21.74	31.34	25.82	17.63	25.22	56.2	43.8	44.51	44.04	44.28	57.15	42.85
AF467768.2	H.excavatum	Nigeria		31.55	22.02	24.65	21.78	31.39	25.82	17.63	25.16	56.2	43.8	44.57	44.04	44.31	57.21	42.79
MF547416.1	H. lusitanicum	Spain		31.41	22.08	24.63	21.88	30.98	26.29	17.92	24.81	56.04	43.96	44.99	44.15	44.57	57.27	42.73
KY484045.1	H.marginatum	Uganda		31.39	21.7	24.97	21.94	30.98	26.41	17.92	24.69	56.36	43.64	44.51	43.8	44.16	57.39	42.61
KY484032.1	H.marginatum	China		31.28	21.5	25.38	21.83	30.47	26.09	18.58	24.85	56.67	43.33	43.31	43.25	43.28	56.57	43.43
AY900145.1	H.marginatum	China		31.28	21.62	25.29	21.81	30.53	25.98	18.52	24.97	56.57	43.43	43.37	43.43	43.4	56.51	43.49
AY900141.1	H.marginatum	S. Africa		31.37	21.68	24.97	21.98	31.04	26.41	17.92	24.63	56.34	43.66	44.51	43.92	44.22	57.45	42.55
AY179961.1	H.marginatum	Russia		31.34	22.68	24.02	21.97	30.2	24.51	19.6	25.7	55.36	44.64	44.17	44.46	44.32	54.71	45.29
DQ211628.1	H.rufipes	Mauritania		31.15	23.11	23.84	21.89	28.95	24.71	19.34	27	54.99	45.01	44.22	44.46	44.34	53.66	46.34
MF511236.1	H.rufipes	S. Africa		31.61	21.66	25.1	21.62	31.16	26.82	17.45	24.57	56.72	43.28	44.33	43.5	43.92	57.98	42.02
KF793334.1	Hyalomma spp.	Mali		30.68	19.65	26.93	22.74	27.15	28.81	18.87	25.17	57.62	42.38	43.38	39.74	41.56	55.96	44.04
KY484026.1	H.truncatum	Senegal		31.92	21.58	24.77	21.73	31.04	25.81	18.87	24.28	56.69	43.31	43.21	43.56	43.39	56.85	43.15
DQ211626.1	H.truncatum	Senegal		31.92	21.58	24.77	21.73	31.04	25.81	18.87	24.28	56.69	43.31	43.21	43.56	43.39	56.85	43.15
Mean ± STD				31.39 ± 0.35	21.88 ± 0.67	24.82 ± 0.63	21.91 ± 0.28	30.46 ± 1.15	26.00 ± 0.90	18.45 ± 0.67	25.10 ± 0.65	56.21 ± 0.59	43.79 ± 0.59	44.15 ± 0.59	43.67 ± 0.98	43.91 ± 0.67	56.45 ± 1.11	43.55 ± 1.11
MG516212.1	R.bursa	Greece		30.37	23.45	23.6	22.58	27.42	23.76	20.75	28.07	53.97	46.03	44.81	44.46	44.64	51.18	48.82
DQ211625.1	R.bursa	Greece		30.29	23.17	23.82	22.72	27.18	24.17	21.34	27.3	54.11	45.89	45.22	43.81	44.52	51.36	48.64
EF189752.1	R.bursa	Turkiye		31.4	14.73	30.19	23.67	25.36	30.43	21.74	22.46	61.59	38.41	36.23	34.78	35.51	55.8	44.2
EF189751.1	R.bursa	Turkiye		31.16	14.73	30.43	23.67	25.36	30.43	21.74	22.46	61.59	38.41	36.23	34.78	35.51	55.8	44.2
Mean ± STD				30.81 ± 0.48	19.02 ± 4.29	27.01 ± 3.30	23.16 ± 0.51	26.33 ± 0.97	27.20 ± 3.24	21.39 ± 0.41	25.07 ± 2.63	57.82 ± 3.78	42.19 ± 3.78	40.62 ± 4.39	39.46 ± 4.68	40.04 ± 4.54	53.54 ± 2.27	46.47 ± 2.27
SEQUENCES	HOST	COUNTRY		A%	C%	U%	G%	A3%	U3%	G3%	C3%	AU%	GC%	GC1%	GC2%	GC12%	AU3%	GC3%
KY484039.1	H.anatolicum	Pakistan	L segment	32.65	19.04	26.38	21.93	29.24	28.48	21.41	20.86	59.03	40.97	45.21	35.43	40.32	57.73	42.27
MG659725.1	H.asiaticum	China		32.56	19.18	26.27	21.99	29.02	28.1	21.62	21.26	58.84	41.16	45.24	35.38	40.31	57.12	42.88
MG659722.1	H.asiaticum	China		32.5	19.14	26.34	22.02	28.92	28.31	21.64	21.14	58.84	41.16	45.34	35.38	40.36	57.22	42.78
MH688499.1	H.asiaticum	China		32.51	19.56	25.9	22.02	28.56	27.47	22.12	21.84	58.41	41.59	45.64	35.15	40.4	56.03	43.97
KY484034.1	H.excavatum	Nigeria		32.77	19.23	26.09	21.9	29.73	27.39	21.36	21.52	58.86	41.14	44.86	35.68	40.27	57.12	42.88
AY389508.2	H.excavatum	Nigeria		32.76	19.24	26.09	21.91	29.73	27.37	21.36	21.54	58.84	41.16	44.88	35.68	40.28	57.1	42.9
NC_005301.3	H.excavatum	Nigeria		32.73	19.27	26.09	21.92	29.7	27.39	21.36	21.54	58.81	41.19	44.93	35.73	40.33	57.1	42.9
AY422209.2	H.excavatum	Nigeria		32.77	19.25	26.08	21.9	29.73	27.37	21.36	21.54	58.84	41.16	44.86	35.71	40.29	57.1	42.9
AY389361.2	H.excavatum	Nigeria		32.73	19.27	26.09	21.92	29.7	27.39	21.36	21.54	58.81	41.19	44.93	35.73	40.33	57.1	42.9
AY947891.1	H.excavatum	Nigeria		32.77	19.23	26.09	21.9	29.73	27.39	21.36	21.52	58.86	41.14	44.86	35.68	40.27	57.12	42.88
MF547417.1	H. lusitanicum	Spain		32.94	19.29	26.04	21.74	30.06	27.22	21.03	21.69	58.98	41.02	44.7	35.63	40.17	57.27	42.73
KY484043.1	H.marginatum	Uganda		32.88	19.33	25.92	21.88	29.8	27.27	21.44	21.49	58.79	41.21	45.03	35.66	40.35	57.07	42.93
KY484033.1	H.marginatum	China		32.74	18.99	26.42	21.84	29.55	28.64	21.21	20.6	59.17	40.83	45.18	35.5	40.34	58.19	41.81
DQ211615.1	H.rufipes	Mauritania		32.77	19.23	26.12	21.88	29.65	27.55	21.36	21.44	58.89	41.11	44.98	35.55	40.27	57.2	42.8
MF511202.1	H.rufipes	S. Africa		32.95	19.29	25.94	21.81	30.06	27.32	21.24	21.39	58.9	41.1	45.01	35.68	40.35	57.37	42.63
KY484025.1	H.truncatum	Senegal		32.85	19.24	26.07	21.84	29.83	27.34	21.24	21.59	58.92	41.08	44.8	35.61	40.21	57.17	42.83
DQ211613.1	H.truncatum	Senegal		32.85	19.24	26.07	21.84	29.83	27.34	21.24	21.59	58.92	41.08	44.8	35.61	40.21	57.17	42.83
Mean ± STD				32.75 ± 0.13	19.24 ± 0.12	26.12 ± 0.15	21.90 ± 0.07	29.58 ± 0.40	27.61 ± 0.45	21.39 ± 0.23	21.42 ± 0.30	58.87 ± 0.15	41.13 ± 0.15	45.01 ± 0.23	35.58 ± 0.15	40.30 ± 0.06	57.19 ± 0.40	42.81 ± 0.40
MG516213.1	R.bursa	Greece		32.25	20.11	24.96	22.67	27.95	25.49	23.47	23.09	57.21	42.79	46.05	35.76	40.91	53.45	46.55
DQ211612.1	R.bursa	Greece		32.42	20.16	24.88	22.54	28.51	25.49	22.99	23.01	57.3	42.7	46.3	35.81	41.06	54	46
KY963542.1	R.bursa	Turkiye		30.72	20.04	24.4	24.84	22.88	28.1	22.88	26.14	55.12	44.88	46.41	39.22	42.82	50.98	49.02
KY963541.1	R.bursa	Turkiye		30.28	20.04	24.4	25.27	21.57	28.76	24.18	25.49	54.68	45.32	47.06	39.22	43.14	50.33	49.67
KY963540.1	R.bursa	Turkiye		30.2	20.36	23.71	25.73	22.15	27.52	24.83	25.5	53.91	46.09	47.65	40.27	43.96	49.66	50.34
KY963543.1	R. sanguineus	Turkiye		30.95	19.26	24.89	24.89	23.38	31.17	22.73	22.73	55.84	44.16	47.4	39.61	43.51	54.55	45.45
Mean ± STD				31.14 ± 0.89	20.00 ± 0.35	24.54 ± 0.44	24.32 ± 1.25	24.41 ± 2.77	27.76 ± 1.96	23.51 ± 0.76	24.33 ± 1.40	55.68 ± 1.25	44.32 ± 1.25	46.81 ± 0.59	38.32 ± 1.82	42.56 ± 1.17	52.16 ± 1.90	47.83 ± 1.90
